# Supplementary material for: A cardiac risk score based on sudomotor function to evaluate cardiovascular autonomic neuropathy in asymptomatic Chinese patients with diabetes mellitus
Source: PLoS One. 2018 Oct 3;13(10):e0204804. doi: 10.1371/journal.pone.0204804 (PMC6169902; doi:10.1371/journal.pone.0204804)
Supplement: S1 Table — (XLSX) [file pone.0204804.s001.xlsx]

## Sheet: Sheet1
SEX（M1F2）	AGE	First Visit	disease duration	disease duration less than 5 years（1=yes，2=no）	BMI	HbA1c	Diagnosis Group	HRB	HRS	Valsalva	HRB(Positive=1，Negative=2)	HRS(Positive=1，Negative=2)	Valsalva(Positive=1，Negative=2)	CANRS	FC	HC
1	55	2013	2	1	23	8.1	1	1	12	1.109	1	1	1	24	79	58
1	34	2014	1	1	29		1	9	17	1.191	1	2	1	21	50	79.5
1	57	2014	1	1			1	9	22	1.113	1	2	1	25	83	79
1	57	2015	0	1	26		1	7	5	1.094	1	1	1	23	86	76.5
1	54	2014	1	1	24	8.9	1	6	14	1.183	1	1	1	18	86.5	68.5
1		2014	1	1	24	6.5	1	5	-3	3.084	1	1	2	43	61	62
1	61	2012	3	1	22	6.8	1	7	26	1.159	1	2	1	28	76	81.5
1	62	2015	0	1	20		1	6	2	7	1	1	2	26	78	63
1	64	2006	9	2	23		1	-1	7	2.853	1	1	2	34	70	52.5
1	46	2010	5	2	29	8.3	1	4	11	1.125	1	1	1	26	75	80.5
1	36	2009	6	2	25	8.5	1	-4	19	1.129	1	2	1	49	70.5	83
1	40				28		1	1	23	1.162	1	2	1	20	75.5	80
2	39	2015	0	1	27		1	8	15	1.16	1	2	1	17	76	80
2	38	2015	0	1	17		1	8	26	1.19	1	2	1	10	23	41
1	50	2001	14	2	30	8.5	1	3	14	1.308	1	1	2	30	77	73.5
1	61	2005	10	2	30	7	1	6	7	1.232	1	1	2	35	83	85
1	35	2013	2	1		7.3	2	19	26	1.391	2	2	2	14	73.5	88
1	71	2007	8	2	25	6.6	1	4	13	1.158	1	1	1	31	87.5	81.5
1	50	2013	2	1	27		2	15	18	1.194	2	2	1	16	88	87
1	37	2014	1	1	29		2	10	23	1.627	2	2	2	10	87	78.5
1	58	2008	7	2	24	6.3	1	8	11	1.076	1	1	1	29	73	75
1	50	2013	2	1		6.8	2	5	15	1.235	1	2	2	20	80.5	82
1					27		1	2	15	1.118	1	2	1	47	46.5	51.5
1	51	2014	1	1	24	5.6	2	21	33	1.26	2	2	2	17	84	77.5
1	61				26		1	9	14	1.231	1	1	2	26	85.5	85
1					20		1	8	9	1.244	1	1	2	28	69	41
1	65				23		1	4	10	1.23	1	1	2	38
2	62	2013	2	1	26		1	8	9	1.173	1	1	1	32	80.5	67
2	65	2013	2	1	28	6.4	1	3	9	1.184	1	1	1	45	50.5	68
2	70	2014	1	1			1	2	18	1.119	1	2	1	36	80.5	80
2	72	2015	0	1	31		1	4	23	1.175	1	2	1	52	67	68
2	75	2013	2	1	27	6.2	1	2	10		1	1	2	45	78	74
1	39	2015	0	1			2	10	15	1.239	2	2	2	12	84.5	84
2	55	2012	3	1	24	6.3	1	4	10	1.192	1	1	1	21	84	84
2	77	2011	4	1	25	8.1	1	-6	8	1.346	1	1	2	45	76	81
1	51	2014	1	1		5.6	2	21	33	1.26	2	2	2	17
2	59	2012	3	1	25	9.4	1	-1	9	1.044	1	1	1	37	35	51
2	58	2008	7	2	22	6	1	5	15	1.154	1	2	1	29	62.5	75
2	77	2009	6	2	25	7.5	1	5	19	1.132	1	2	1	41	82	75.5
2	62	2009	6	2			1	11	11	1.202	2	1	1	23	84.5	84.5
2	51	2010	5	2	20	8.2	1	2	0	1.076	1	1	1	24	25	51
2	64	2004	11	2	25	9.7	1	7	10	3.275	1	1	2	42	21	28.5
2	72	2009	6	2	26		1	7	10	1.13	1	1	1	39	83	69
2	62	2008	7	2	25	6.5	1	7	6	1.131	1	1	1	47	33	35
2	66	2009	6	2	22	6.1	1	4	8	1.174	1	1	1	34	72	74.5
2	50	2003	12	2	27	8.2	1	4	5	2.648	1	1	2	28	70	60.5
2	78	2004	11	2		6.1	1	3	13	1.221	1	1	2	46
1	50	2013	2	1		6.8	2	5	15	1.235	1	2	2	20
2	72				28	6.7	1	-6	-4	1.221	1	1	2	49	67.5	78
2	63						1	8	14	1.235	1	1	2	38
1	40	2007	8	2	25		2	15	16	1.472	2	2	2	17	72	56
1	65	2012	3	1	28	7.1	2	8	17	3.407	1	2	2	41	75	60
1	62	2012	3	1	25	6.6	2	6	28	1.889	1	2	2	34	72.5	72.5
1	52	2013	2	1	24		2	5	15	1.499	1	2	2	22	79	85
1	54	2014	1	1	25		2	6	31	1.3	1	2	2	26	75.5	67.5
1	57	2014	1	1		6.5	2	13	43	1.32	2	2	2	30	84.5	72.5
1	50	2015	0	1	25		2	4	32	1.362	1	2	2	22	78.5	68
1	57	2014	1	1	30	6.5	2	13	43	1.32	2	2	2	30	84	72
1	34	2010	5	2		6.5	2	11	24	1.265	2	2	2	13	82.5	83
1	37	2001	14	2		10.3	2	14	22	1.392	2	2	2	18
1	50	2015	0	1			2	4	32	1.362	1	2	2	22
1	58	2010	5	2	22	5.8	2	14	17	1.258	2	2	2	24	78	88.5
1	61	2010	5	2	24	6.8	2	11	18	1.294	2	2	2	31	77.5	80
1	66	2004	11	2	21	8.5	2	6	19	1.328	1	2	2	37	50	69.5
1	58	2000	15	2	29	6.9	2	11	15	1.181	2	2	1	36	74	68.5
1	62	2008	7	2	22	6.3	2	11	18	2.647	2	2	2	25	83.5	84
1	76	2010	5	2	23		2	4	15	1.246	1	2	2	43	70	87
1		2009	6	2	26		2	14	46	1.396	2	2	2	36	73	60.5
1	39				28		2	10	15	1.239	2	2	2	12	84	84
1	43					8.7	2	14	23	1.418	2	2	2	20
2	47	2013	2	1	23	6.2	2	11	20	1.415	2	2	2	14	83.5	87.5
1	54	1999	16	2	26	7.9	2	8	22	1.354	1	2	2	32	63	45.5
1	64	2007	8	2	24	6.7	2	-8	21	1.256	1	2	2	34	74	80
1	65	2007	8	2	23		2	2	20	2.029	1	2	2	33	76	70.5
1	66	2004	11	2	27	6.8	2	11	24	1.36	2	2	2	46	42	52
1	59	2003	12	2	25	7	2	20	14	1.58	2	1	2	33	71.5	77
1	72	2003	12	2	25		2	16	16	1.312	2	2	2	34	86	82
1	43	2010	5	2		8.1	2	4	15	1.564	1	2	2	27
1	74				24		2	-5	16	1.288	1	2	2	47	49.5	55.5
1	52				30		2	2	25	2.422	1	2	2	35	71.5	41.5
1	57				25		2	7	23	3.922	1	2	2	23	85	80
1	45				29		2	7	32	1.611	1	2	2	23	78.5	80
2	56	2013	2	1	27	5.9	2	15	15	2.218	2	2	2	36	57.5	80
2	79	2012	3	1	25	6.1	2	25	33	6.975	2	2	2	50	62	70.5
2	58	2012	3	1	28		2	11	11	1.538	2	1	2	32	75	61
2	63	2007	8	2	22	6	2	1	28	2.55	1	2	2	17	89	81.5
2	35	2009	6	2	27		2	26	13	3.543	2	1	2	16	72	62
2	64	1993	22	2	21	7	2	17	20	3.492	2	2	2	30	72.5	70.5
2	59	2010	5	2		10.9	2	15	7	1.28	2	1	2	19	86	78
2	57	2009	6	2	28	6.9	2	3	19	1.231	1	2	2	38	61.5	68
2	50	2006	9	2	22	6.3	2	11	10	1.321	2	1	2	18	79	76
2	60	2009	6	2	27	8.7	2	7	51	3.234	1	2	2	39	56	73.5
2	62	2003	12	2	26	7	2	10	10	1.242	2	1	2	33	80.5	87.5
2	65	2010	5	2	23	5.9	2	14	21	1.435	2	2	2	36	61.5	78
2	61	2001	14	2	25	8.4	2	10	15	1.334	2	2	2	28	84	68
2	52	2009	6	2	25	8.1	2	11	19	1.266	2	2	2	31	50.5	68
2	65	2007	8	2	24	5.9	2	3	36	1.255	1	2	2	34	76	75.5
2	65	2007	8	2	24	5.9	2	3	36	1.255	1	2	2	34	76	75.5
2	59				25		2	12	19	1.284	2	2	2	23	85	82.5
2	59						2	8	21	3.355	1	2	2	24	80.5	75
2					17		2	6	15	1.23	1	2	2	25	67.5	75.5
2	74						2	20	11	4.977	2	1	2	40
2	15				29		2	12	18	1.228	2	2	2	37	72	53
